# Supplementary material for: Multilocus Molecular Phylogeny of the Umbilicaria aprina Group (Umbilicariaceae, Lichenized Ascomycota) Supports Species Level and Neo-Endemic Status of Umbilicaria krascheninnikovii
Source: Plants (Basel). 2024 Mar 4;13(5):729. doi: 10.3390/plants13050729 (PMC10933792; doi:10.3390/plants13050729)
Supplement: Supplementary file 1 [file plants-13-00729-s001.zip]

Archive with 1 entries (1 files):
- plants-2783699-supplementary.pdf
